# Supplementary material for: Tracing the Origin, Spread, and Molecular Evolution of Dengue Type 1 Cases That Occurred in Northern Italy in 2023
Source: Pathogens. 2024 Dec 19;13(12):1124. doi: 10.3390/pathogens13121124 (PMC11678104; doi:10.3390/pathogens13121124)
Supplement: Supplementary file 1 [file pathogens-13-01124-s001.zip]

Archive with 1 entries (1 files):
- pathogens-3315681-supplementary.pdf
